# Supplementary material for: The mechanosensitive protein ANTXR1 is involved in maintaining cartilage homeostasis in post-traumatic osteoarthritis
Source: Front Cell Dev Biol. 2025 Sep 3;13:1625333. doi: 10.3389/fcell.2025.1625333 (PMC12440867; doi:10.3389/fcell.2025.1625333)
Supplement: Supplementary file 1 [file DataSheet1.zip]

Archive with 3 entries (2 files):
- Supplementary Files/Supplementary Figures and Tables.docx
- Supplementary Files/Supplementary Material 1 of Figure 3B.xlsx
- Supplementary Files/
