# Supplementary material for: The mechanosensitive protein ANTXR1 is involved in maintaining cartilage homeostasis in post-traumatic osteoarthritis
Source: Front Cell Dev Biol. 2025 Sep 3;13:1625333. doi: 10.3389/fcell.2025.1625333 (PMC12440867; doi:10.3389/fcell.2025.1625333)
Supplement: Supplementary file 1 [file DataSheet1.zip › Supplementary Files/Supplementary Material 1 of Figure 3B.xlsx]

## Sheet: Sheet1
LRP6Uniport id：O75581 Structure Identifier：8FFE # Receptor interface residue(s):					Docking Score	Confidence Score	Ligand rmsd (Å)	ΔiG （ kcal/mol）
THR	83A	3.272			-267.57	0.913	107.72	-3.4
GLU	84A	3.6
SER	85A	2.633
GLN	87A	4.344
ASN	123A	2.309
ASP	125A	4.367
SER	127A	2.672
LEU	128A	2.454
SER	294A	3.472
HIS	295A	3.738
ASP	325A	2.683
VAL	370A	4.455
GLU	371A	2.766
TYR	373A	2.378
ARG	386A	3.967
PHE	388A	2.45
ASP	390A	2.911
SER	392A	3.282
GLY	393A	3.023
SER	394A	4.823
GLN	395A	2.988
PHE	396A	3.79
THR	399A	3.279
ALA	400A	2.69
GLN	401A	3.185
ASN	433A	3.72
THR	435A	2.903
MET	436A	3.695
ARG	437A	3.817
HIS	584A	2.837
ILE	616A	2.345
PHE	618A	2.054
VAL	629A	3.898
GOL	703A	4.241
NAG	805A	2.095
NAG	806A	0.768
BMA	807A	2.575
FUC	808A	2.617
FUC	809A	3.568
Antxr1 Uniport id：Q9H6X2 Structure Identifier： 3N2N # Ligand interface residue(s):
GLY	186B	4.423
SER	187B	4.789
LEU	189B	2.345
HIS	190B	2.69
HIS	191B	3.279
GLU	194B	3.566
GLY	249B	3.898
ASP	250B	4.596
GLY	285B	2.825
GLU	286B	2.805
LEU	287B	2.874
HIS	288B	3.618
GLU	289B	2.575
PHE	292B	4.078
LYS	315B	3.977
ASP	316B	2.095
PHE	317B	3.301
ASN	318B	3.395
GLN	321B	2.769
ACT	383B	2.054
LEU	481B	3.472
HIS	482B	2.309
HIS	493B	4.96
ASN	499B	2.884
TYR	516B	3.699
TYR	518B	2.683
GLU	535B	4.05
GLN	539B	3.522
HIS	544B	4.455
LYS	552B	2.766
GLN	717B	3.396
LYS	76C	4.457
ASP	77C	4.344
ASN	97C	2.911
PHE	100C	2.45
GLN	101C	2.378
GLN	104C	4.629
HIS	108C	2.059
LYS	112C	0.768
ACT	117C	3.568
GLN	151C	4.272
HIS	154C	3.272
LYS	155C	2.633
PHE	290C	4.364
# Receptor-ligand interface residue pair(s):
83A	- 154C	3.272
83A	- 155C	3.668
84A	- 151C	4.272
84A	- 154C	3.942
84A	- 155C	3.6
84A	- 290C	4.364
85A	- 155C	2.633
87A	- 77C	4.344
123A	- 482B	2.309
125A	- 482B	4.367
125A	- 76C	4.457
127A	- 482B	2.672
127A	- 493B	4.96
128A	- 482B	2.454
294A	- 481B	3.472
295A	- 482B	4.309
295A	- 499B	3.738
325A	- 499B	2.884
325A	- 516B	3.699
325A	- 518B	2.683
325A	- 717B	3.396
370A	- 544B	4.455
371A	- 539B	4.309
371A	- 552B	2.766
373A	- 100C	3.649
373A	- 101C	2.378
373A	- 104C	4.872
386A	- 316B	3.967
388A	- 539B	3.522
388A	- 97C	4.925
388A	- 100C	2.45
388A	- 101C	2.632
390A	- 97C	2.911
392A	- 97C	3.282
392A	- 101C	4.583
393A	- 97C	3.643
393A	- 101C	3.023
394A	- 101C	4.823
395A	- 316B	3.243
395A	- 101C	2.988
395A	- 104C	4.629
396A	- 316B	3.79
399A	- 191B	3.279
399A	- 194B	3.566
400A	- 190B	2.69
400A	- 191B	4.312
401A	- 190B	3.185
433A	- 316B	3.72
435A	- 286B	2.903
435A	- 315B	3.977
436A	- 286B	3.695
436A	- 315B	4.802
437A	- 190B	3.817
584A	- 518B	2.837
584A	- 535B	4.05
616A	- 189B	2.345
618A	- 186B	4.423
618A	- 187B	4.789
618A	- 249B	4.574
618A	- 383B	2.054
629A	- 249B	3.898
629A	- 250B	4.596
629A	- 383B	4.534
703A	- 482B	4.241
805A	- 286B	4.878
805A	- 316B	2.095
805A	- 317B	3.301
805A	- 318B	3.395
805A	- 108C	3.954
805A	- 112C	4.725
806A	- 288B	3.647
806A	- 108C	2.059
806A	- 112C	0.768
806A	- 117C	4.4
807A	- 288B	3.618
807A	- 289B	2.575
807A	- 112C	3.074
808A	- 285B	2.825
808A	- 286B	2.805
808A	- 287B	2.874
808A	- 288B	4.806
808A	- 292B	4.078
808A	- 318B	4.169
808A	- 321B	2.769
808A	- 108C	2.617
808A	- 112C	3.655
809A	- 552B	4.357
809A	- 108C	4.544
809A	- 117C	3.568
